# Supplementary material for: Wnt signalling is a bi-directional vulnerability of cancer cells
Source: Oncotarget. 2016 Aug 11;7(37):60310–31. doi: 10.18632/oncotarget.11203 (PMC5312386; doi:10.18632/oncotarget.11203)
Supplement: Supplementary file 2 [file oncotarget-07-60310-s002.xlsx]

## Sheet: Parts A and B
Table S2 part A. Differentially expressed genes which are known β-catenin target genes, and contributed to the
prediction of β-catenin functional inhibiton (IPA).
Gene Ensemble ID	DE gene	Log2FC
Kelly
ENSG00000184937	WT1	6.985
ENSG00000089685	BIRC5	1.2
ENSG00000110092	CCND1	-1.079
ENSG00000185774	KCNIP4	-1.093
ENSG00000168772	CXXC4	-1.103
ENSG00000150764	DIXDC1	-1.151
ENSG00000146648	EGFR	-1.185
ENSG00000166734	CASC4	-1.28
ENSG00000136997	MYC	-1.285
ENSG00000115738	ID2	-1.37
ENSG00000170558	CDH2	-1.377
ENSG00000124762	CDKN1A	-1.381
ENSG00000187498	COL4A1	-1.456
ENSG00000054598	FOXC1	-1.492
ENSG00000016082	ISL1	-1.55
ENSG00000133216	EPHB2	-1.633
ENSG00000112715	VEGFA	-1.635
ENSG00000163666	HESX1	-1.691
ENSG00000257923	CUX1	-1.702
ENSG00000196411	EPHB4	-1.718
ENSG00000119888	EPCAM	-1.818
ENSG00000111674	ENO2	-1.927
ENSG00000162692	VCAM1	-1.973
ENSG00000007171	NOS2	-2.003
ENSG00000124766	SOX4	-2.014
ENSG00000149294	NCAM1	-2.178
ENSG00000155760	FZD7	-2.267
ENSG00000095739	BAMBI	-2.292
ENSG00000157227	MMP14	-2.512
ENSG00000118515	SGK1	-2.67
ENSG00000184588	PDE4B	-2.719
ENSG00000115414	FN1	-2.729
ENSG00000170017	ALCAM	-2.806
ENSG00000115461	IGFBP5	-2.855
ENSG00000170345	FOS	-2.897
ENSG00000119699	TGFB3	-2.926
ENSG00000146250	PRSS35	-3.161
ENSG00000122691	TWIST1	-3.266
ENSG00000145826	LECT2	-3.321
ENSG00000182492	BGN	-3.629
ENSG00000006283	CACNA1G	-3.783
ENSG00000179348	GATA2	-3.879
ENSG00000107984	DKK1	-4.09
ENSG00000139292	LGR5	-4.224
ENSG00000213626	LBH	-4.366
ENSG00000091129	NRCAM	-4.808
ENSG00000078401	EDN1	-4.831
ENSG00000115596	WNT6	-4.87
ENSG00000163520	FBLN2	-7.833
ENSG00000166923	GREM1	-10.942
ENSG00000039537	C6	-12.784
KCNR
ENSG00000137693	YAP1	-5.858
ENSG00000115596	WNT6	-2.171
ENSG00000038427	VCAN	-1.681
ENSG00000162692	VCAM1	-11.33
ENSG00000154310	TNIK	-2.098
ENSG00000119699	TGFB3	-3.504
ENSG00000164362	TERT	-1.202
ENSG00000261054	SYNM	-2.452
ENSG00000118785	SPP1	-8.406
ENSG00000171056	SOX7	-2.896
ENSG00000181449	SOX2	-7.66
ENSG00000118515	SGK1	-1.149
ENSG00000106366	SERPINE1	-9.26
ENSG00000124813	RUNX2	-8.008
ENSG00000146250	PRSS35	-4.748
ENSG00000184486	POU3F2	-3.081
ENSG00000109099	PMP22	-4.525
ENSG00000122861	PLAU	-3.611
ENSG00000157168	NRG1	-1.489
ENSG00000148400	NOTCH1	-3.284
ENSG00000007171	NOS2	-1.89
ENSG00000109063	MYH3	-2.44
ENSG00000136997	MYC	-8.785
ENSG00000157227	MMP14	-6.19
ENSG00000187098	MITF	-1.069
ENSG00000085276	MECOM	-2.156
ENSG00000138795	LEF1	-10.325
ENSG00000145826	LECT2	-5.725
ENSG00000091136	LAMB1	-1.047
ENSG00000102554	KLF5	-3.54
ENSG00000152804	HHEX	-1.94
ENSG00000166923	GREM1	-3.51
ENSG00000111087	GLI1	-2.821
ENSG00000152661	GJA1	-6.179
ENSG00000172020	GAP43	1.246
ENSG00000099860	GADD45B	-5.808
ENSG00000155760	FZD7	-1.654
ENSG00000054598	FOXC1	-2.443
ENSG00000175592	FOSL1	-2.69
ENSG00000170345	FOS	-2.647
ENSG00000115414	FN1	-7.427
ENSG00000138675	FGF5	-4.317
ENSG00000163520	FBLN2	-6.446
ENSG00000181104	F2R	-1.091
ENSG00000196411	EPHB4	-4.691
ENSG00000146648	EGFR	-3.279
ENSG00000078401	EDN1	-12.978
ENSG00000107984	DKK1	-1.775
ENSG00000134871	COL4A2	-1.597
ENSG00000187498	COL4A1	-3.507
ENSG00000196739	COL27A1	-1.445
ENSG00000026508	CD44	-7.661
ENSG00000039537	C6	-8.359
ENSG00000125845	BMP2	-4.186
ENSG00000134107	BHLHE40	-3.128
KCN
ENSG00000184937	WT1	9.748
ENSG00000115596	WNT6	-9.699
ENSG00000112715	VEGFA	-2.205
ENSG00000162692	VCAM1	-7.944
ENSG00000122691	TWIST1	-2.294
ENSG00000102804	TSC22D1	-1.008
ENSG00000164362	TERT	-1.461
ENSG00000081059	TCF7	-1.209
ENSG00000171056	SOX7	-5.669
ENSG00000124766	SOX4	-1.062
ENSG00000181449	SOX2	-11.153
ENSG00000110436	SLC1A2	-4.293
ENSG00000118515	SGK1	-3.365
ENSG00000135919	SERPINE2	-1.63
ENSG00000106366	SERPINE1	-3.115
ENSG00000117425	PTCH2	-1.293
ENSG00000146250	PRSS35	-10.12
ENSG00000184486	POU3F2	-1.043
ENSG00000122861	PLAU	-6.799
ENSG00000065154	OAT	-1.64
ENSG00000140876	NUDT7	-4.347
ENSG00000091129	NRCAM	-2.639
ENSG00000007171	NOS2	-9.193
ENSG00000140807	NKD1	-5.011
ENSG00000109063	MYH3	-2.453
ENSG00000136997	MYC	-8.043
ENSG00000003987	MTMR7	-1.485
ENSG00000157227	MMP14	-7.863
ENSG00000085276	MECOM	-2.272
ENSG00000139292	LGR5	-1.514
ENSG00000213626	LBH	-8.901
ENSG00000102554	KLF5	-2.066
ENSG00000177606	JUN	-1.478
ENSG00000115461	IGFBP5	-12.639
ENSG00000115738	ID2	-1.523
ENSG00000152804	HHEX	-1.523
ENSG00000163666	HESX1	-1.552
ENSG00000166923	GREM1	-3.212
ENSG00000179348	GATA2	-2.297
ENSG00000130222	GADD45G	-3.221
ENSG00000155760	FZD7	-1.141
ENSG00000170345	FOS	-2.408
ENSG00000115414	FN1	-2.224
ENSG00000163520	FBLN2	-14.212
ENSG00000133216	EPHB2	-8.153
ENSG00000119888	EPCAM	-5.93
ENSG00000078401	EDN1	-12.978
ENSG00000107984	DKK1	-10.478
ENSG00000172817	CYP7B1	-12.277
ENSG00000257923	CUX1	-1.03
ENSG00000174080	CTSF	-4.855
ENSG00000134871	COL4A2	-9.894
ENSG00000187498	COL4A1	-10.897
ENSG00000196739	COL27A1	-3.513
ENSG00000133101	CCNA1	-3.218
ENSG00000006283	CACNA1G	-4.296
ENSG00000039537	C6	-12.784
ENSG00000101144	BMP7	-2.839
ENSG00000125845	BMP2	-6.984
ENSG00000095739	BAMBI	-1.373
ENSG00000168646	AXIN2	-4.341
IMR32
ENSG00000184937	WT1	3.22
ENSG00000115596	WNT6	-9.699
ENSG00000112715	VEGFA	-1.918
ENSG00000038427	VCAN	-1.607
ENSG00000162692	VCAM1	-4.844
ENSG00000122691	TWIST1	-1.586
ENSG00000119699	TGFB3	-1.612
ENSG00000164362	TERT	-3.445
ENSG00000081059	TCF7	-1.134
ENSG00000118785	SPP1	-4.807
ENSG00000118515	SGK1	-6.545
ENSG00000106366	SERPINE1	-8.966
ENSG00000124813	RUNX2	-3.466
ENSG00000146250	PRSS35	-3.388
ENSG00000184486	POU3F2	-5.452
ENSG00000011422	PLAUR	-1.868
ENSG00000122861	PLAU	-4.199
ENSG00000184588	PDE4B	-2.453
ENSG00000157168	NRG1	-4.507
ENSG00000091129	NRCAM	-3.548
ENSG00000136997	MYC	-8.674
ENSG00000120149	MSX2	-1.714
ENSG00000157227	MMP14	-6.445
ENSG00000139292	LGR5	-5.185
ENSG00000138795	LEF1	-10.325
ENSG00000145826	LECT2	-1.597
ENSG00000213626	LBH	-3.775
ENSG00000102554	KLF5	-1.807
ENSG00000016082	ISL1	-2.005
ENSG00000115738	ID2	-1.023
ENSG00000166923	GREM1	-9.463
ENSG00000179348	GATA2	-5.789
ENSG00000099860	GADD45B	-10.801
ENSG00000155760	FZD7	-2.658
ENSG00000054598	FOXC1	-7.907
ENSG00000175592	FOSL1	-5.712
ENSG00000170345	FOS	-2.86
ENSG00000115414	FN1	-3.612
ENSG00000163520	FBLN2	-4.342
ENSG00000196411	EPHB4	-6.645
ENSG00000133216	EPHB2	-2.205
ENSG00000119888	EPCAM	-2.646
ENSG00000111674	ENO2	-2.097
ENSG00000146648	EGFR	-2.62
ENSG00000078401	EDN1	-7.876
ENSG00000107984	DKK1	-4.323
ENSG00000150764	DIXDC1	-1.047
ENSG00000168772	CXXC4	-2.13
ENSG00000257923	CUX1	-1.072
ENSG00000134871	COL4A2	-1.051
ENSG00000187498	COL4A1	-1.617
ENSG00000196739	COL27A1	-1.118
ENSG00000170558	CDH2	-1.176
ENSG00000133101	CCNA1	-2.073
ENSG00000006283	CACNA1G	-4.565
ENSG00000039537	C6	-12.784
ENSG00000134107	BHLHE40	-5.832
ENSG00000182492	BGN	-6.379
ENSG00000095739	BAMBI	-1.335
ENSG00000170017	ALCAM	-3.465
48h SY5Y-MYCN
ENSG00000089685	BIRC5	0.277
ENSG00000149294	NCAM1	-0.278
ENSG00000124766	SOX4	-0.296
ENSG00000170558	CDH2	-0.377
ENSG00000110092	CCND1	-0.381
ENSG00000087245	MMP2	-0.395
ENSG00000118515	SGK1	-0.415
ENSG00000111674	ENO2	-0.416
ENSG00000112715	VEGFA	-0.446
ENSG00000107984	DKK1	-0.494
ENSG00000139292	LGR5	-0.499
ENSG00000170017	ALCAM	-0.5
ENSG00000091129	NRCAM	-0.554
ENSG00000136997	MYC	-0.585
ENSG00000155760	FZD7	-0.715
ENSG00000184254	ALDH1A3	-0.742
ENSG00000170345	FOS	-1.824
Table S2 part B. WNT3A and CTNNB1 ITR activation scores and p-values related to Fig. 3B, as generated by IPA of RNA-seq data.
Inferred Transcriptional Regulator (ITR)	p-value of overlap	Activation z-score
MNA cell lines compared to SY5Y cells
IMR32
WNT3A	1.76E-15	-2.254
CTNNB1	7.78E-15	-3.542
Kelly
WNT3A	6.16E-18	-1.123
CTNNB1	8.14e-17	-0.695
KCN
WNT3A	1.30E-11	-2.404
CTNNB1	4.45E-12	-3.537
KCNR
WNT3A	1.57E-09	-2.398
CTNNB1	1.69E-12	-3.222
MYCN overexpressing SY5Y-MYCN cells (induced) compared to un-induced SY5Y-MYCN cells
48h MYCN overexpression
WNT3A	2.53E-06	-1.779
CTNNB1	2.75E-09	-1.999
24h MYCN overexpression
WNT3A	0.0435	1
CTNNB1	0.0157	1.299
