# Supplementary material for: Wnt signalling is a bi-directional vulnerability of cancer cells
Source: Oncotarget. 2016 Aug 11;7(37):60310–31. doi: 10.18632/oncotarget.11203 (PMC5312386; doi:10.18632/oncotarget.11203)
Supplement: Supplementary file 3 [file oncotarget-07-60310-s003.xlsx]

## Sheet: Sheet1
Table S3. Differentially expressed genes which are known Wnt3a target genes, and contributed to
the prediction of Wnt3a functional inhibiton (IPA).
Gene Ensemble ID	DE gene	Log2FC
Kelly
ENSG0000+A510139219	COL2A1	7.495
ENSG00000112246	SIM1	7.26
ENSG00000132170	PPARG	2.074
ENSG00000187193	MT1X	1.235
ENSG00000090776	EFNB1	-1.049
ENSG00000110092	CCND1	-1.079
ENSG00000124225	PMEPA1	-1.154
ENSG00000155893	PXYLP1	-1.175
ENSG00000157240	FZD1	-1.179
ENSG00000164056	SPRY1	-1.218
ENSG00000136997	MYC	-1.285
ENSG00000183688	FAM101B	-1.365
ENSG00000152495	CAMK4	-1.411
ENSG00000171791	BCL2	-1.466
ENSG00000137801	THBS1	-1.487
ENSG00000104490	NCALD	-1.512
ENSG00000112715	VEGFA	-1.635
ENSG00000142871	CYR61	-1.999
ENSG00000007171	NOS2	-2.003
ENSG00000149294	NCAM1	-2.178
ENSG00000178695	KCTD12	-2.278
ENSG00000113140	SPARC	-2.435
ENSG00000128606	LRRC17	-2.438
ENSG00000157227	MMP14	-2.512
ENSG00000081189	MEF2C	-2.564
ENSG00000075651	PLD1	-2.659
ENSG00000136574	GATA4	-2.702
ENSG00000103044	HAS3	-2.705
ENSG00000041982	TNC	-2.727
ENSG00000139174	PRICKLE1	-2.746
ENSG00000108821	COL1A1	-2.761
ENSG00000100234	TIMP3	-2.877
ENSG00000119699	TGFB3	-2.926
ENSG00000185950	IRS2	-3.146
ENSG00000122691	TWIST1	-3.266
ENSG00000092969	TGFB2	-3.296
ENSG00000158859	ADAMTS4	-3.302
ENSG00000160801	PTH1R	-3.49
ENSG00000006283	CACNA1G	-3.783
ENSG00000116016	EPAS1	-3.975
ENSG00000107984	DKK1	-4.09
ENSG00000139292	LGR5	-4.224
ENSG00000127863	TNFRSF19	-4.295
ENSG00000213626	LBH	-4.366
ENSG00000078401	EDN1	-4.831
ENSG00000136235	GPNMB	-4.864
ENSG00000137507	LRRC32	-5.857
ENSG00000170961	HAS2	-6.574
ENSG00000011465	DCN	-6.815
ENSG00000155011	DKK2	-9.282
KCNR
ENSG00000182492	BGN	1.015
ENSG00000187098	MITF	-1.069
ENSG00000164362	TERT	-1.202
ENSG00000119408	NEK6	-1.686
ENSG00000137507	LRRC32	-1.688
ENSG00000107984	DKK1	-1.775
ENSG00000007171	NOS2	-1.89
ENSG00000127863	TNFRSF19	-1.94
ENSG00000100234	TIMP3	-1.983
ENSG00000164056	SPRY1	-2.037
ENSG00000030419	IKZF2	-2.319
ENSG00000103044	HAS3	-2.535
ENSG00000152977	ZIC1	-2.685
ENSG00000111087	GLI1	-2.821
ENSG00000021355	SERPINB1	-3.006
ENSG00000092969	TGFB2	-3.317
ENSG00000137801	THBS1	-3.476
ENSG00000119699	TGFB3	-3.504
ENSG00000041982	TNC	-3.608
ENSG00000136574	GATA4	-3.964
ENSG00000125845	BMP2	-4.186
ENSG00000158859	ADAMTS4	-4.208
ENSG00000138675	FGF5	-4.317
ENSG00000075651	PLD1	-4.926
ENSG00000157240	FZD1	-5.059
ENSG00000113140	SPARC	-5.079
ENSG00000011465	DCN	-5.728
ENSG00000155011	DKK2	-5.997
ENSG00000157227	MMP14	-6.19
ENSG00000081189	MEF2C	-6.245
ENSG00000128606	LRRC17	-6.411
ENSG00000136235	GPNMB	-6.437
ENSG00000108821	COL1A1	-6.477
ENSG00000142871	CYR61	-7.086
ENSG00000064300	NGFR	-7.167
ENSG00000026508	CD44	-7.661
ENSG00000118523	CTGF	-7.812
ENSG00000114251	WNT5A	-7.917
ENSG00000124813	RUNX2	-8.008
ENSG00000136997	MYC	-8.785
ENSG00000138795	LEF1	-10.325
ENSG00000078401	EDN1	-12.978
KCN
ENSG00000152977	ZIC1	-5.484
ENSG00000114251	WNT5A	-4.054
ENSG00000112715	VEGFA	-2.205
ENSG00000122691	TWIST1	-2.294
ENSG00000127863	TNFRSF19	-7.387
ENSG00000249992	TMEM158	-10.588
ENSG00000100234	TIMP3	-11.33
ENSG00000137801	THBS1	-5.055
ENSG00000092969	TGFB2	-9.333
ENSG00000164362	TERT	-1.461
ENSG00000081059	TCF7	-1.209
ENSG00000113140	SPARC	-1.896
ENSG00000116574	RHOU	-6.994
ENSG00000160801	PTH1R	-10.017
ENSG00000132170	PPARG	3.526
ENSG00000124225	PMEPA1	-1.326
ENSG00000075651	PLD1	-2.502
ENSG00000007171	NOS2	-9.193
ENSG00000119408	NEK6	-3.756
ENSG00000136997	MYC	-8.043
ENSG00000157227	MMP14	-7.863
ENSG00000081189	MEF2C	-13.863
ENSG00000180660	MAB21L1	-1.039
ENSG00000137507	LRRC32	-10.689
ENSG00000139292	LGR5	-1.514
ENSG00000213626	LBH	-8.901
ENSG00000103044	HAS3	-1.027
ENSG00000136235	GPNMB	-2.137
ENSG00000136574	GATA4	-10.672
ENSG00000130222	GADD45G	-3.221
ENSG00000183688	FAM101B	-1.98
ENSG00000170323	FABP4	5.077
ENSG00000116016	EPAS1	-7.268
ENSG00000090776	EFNB1	-1.435
ENSG00000078401	EDN1	-12.978
ENSG00000155011	DKK2	-5.155
ENSG00000107984	DKK1	-10.478
ENSG00000142871	CYR61	-1.25
ENSG00000105472	CLEC11A	-4.437
ENSG00000170558	CDH2	1.177
ENSG00000006283	CACNA1G	-4.296
ENSG00000125845	BMP2	-6.984
ENSG00000182492	BGN	1.507
ENSG00000171791	BCL2	-3.274
ENSG00000168646	AXIN2	-4.341
ENSG00000143153	ATP1B1	-1.731
ENSG00000154188	ANGPT1	1.463
ENSG00000162551	ALPL	-6.162
ENSG00000158859	ADAMTS4	-1.316
IMR32
ENSG00000112715	VEGFA	-1.918
ENSG00000122691	TWIST1	-1.586
ENSG00000258947	TUBB3	-1.128
ENSG00000127863	TNFRSF19	-3.238
ENSG00000041982	TNC	-4.965
ENSG00000100234	TIMP3	-1.587
ENSG00000137801	THBS1	-9.083
ENSG00000119699	TGFB3	-1.612
ENSG00000092969	TGFB2	-5.525
ENSG00000164362	TERT	-3.445
ENSG00000081059	TCF7	-1.134
ENSG00000164056	SPRY1	-5.374
ENSG00000113140	SPARC	-2.001
ENSG00000112246	SIM1	5.506
ENSG00000021355	SERPINB1	-4.79
ENSG00000124813	RUNX2	-3.466
ENSG00000139174	PRICKLE1	-1.09
ENSG00000132170	PPARG	1.446
ENSG00000075651	PLD1	-4.35
ENSG00000133961	NUMB	-1.146
ENSG00000104490	NCALD	-3.207
ENSG00000136997	MYC	-8.674
ENSG00000157227	MMP14	-6.445
ENSG00000081189	MEF2C	-13.863
ENSG00000137507	LRRC32	-2.823
ENSG00000128606	LRRC17	-2.664
ENSG00000139292	LGR5	-5.185
ENSG00000138795	LEF1	-10.325
ENSG00000213626	LBH	-3.775
ENSG00000178695	KCTD12	-1.267
ENSG00000185950	IRS2	-3.197
ENSG00000125968	ID1	1.172
ENSG00000103044	HAS3	-2.254
ENSG00000170961	HAS2	-9.087
ENSG00000136235	GPNMB	-6.194
ENSG00000136574	GATA4	-10.461
ENSG00000183688	FAM101B	-1.176
ENSG00000116016	EPAS1	-10.151
ENSG00000078401	EDN1	-7.876
ENSG00000155011	DKK2	-10.563
ENSG00000107984	DKK1	-4.323
ENSG00000011465	DCN	-6.587
ENSG00000142871	CYR61	-2.631
ENSG00000118523	CTGF	-2.92
ENSG00000139219	COL2A1	4.215
ENSG00000108821	COL1A1	-1.09
ENSG00000006283	CACNA1G	-4.565
ENSG00000128165	ADM2	1.374
ENSG00000158859	ADAMTS4	-2.548
ENSG00000157766	ACAN	2.793
48h SY5Y-MYCN
ENSG00000196628	TCF4	-0.234
ENSG00000149294	NCAM1	-0.278
ENSG00000143153	ATP1B1	-0.361
ENSG00000133961	NUMB	-0.371
ENSG00000110092	CCND1	-0.381
ENSG00000112715	VEGFA	-0.446
ENSG00000107984	DKK1	-0.494
ENSG00000139292	LGR5	-0.499
ENSG00000183688	FAM101B	-0.535
ENSG00000136997	MYC	-0.585
ENSG00000185950	IRS2	-0.655
ENSG00000184254	ALDH1A3	-0.742
ENSG00000142871	CYR61	-0.795
ENSG00000155011	DKK2	-0.822
ENSG00000100234	TIMP3	-0.927
ENSG00000064300	NGFR	-1.7
