# Supplementary material for: Wnt signalling is a bi-directional vulnerability of cancer cells
Source: Oncotarget. 2016 Aug 11;7(37):60310–31. doi: 10.18632/oncotarget.11203 (PMC5312386; doi:10.18632/oncotarget.11203)
Supplement: Supplementary file 4 [file oncotarget-07-60310-s004.xlsx]

## Sheet: Sheet1
Table S6. ITR DE genes used to generate predictive gene signatures.
Gene ID
β-catenin signature
WT1
BIRC5
CCND1
CXXC4
DIXDC1
EGFR
MYC
ID2
CDH2
COL4A1
FOXC1
ISL1
EPHB2
VEGFA
HESX1
CUX1
EPHB4
EPCAM
ENO2
VCAM1
NOS2
SOX4
NCAM1
FZD7
BAMBI
MMP14
SGK1
PDE4B
FN1
ALCAM
IGFBP5
FOS
TGFB3
PRSS35
TWIST1
LECT2
BGN
CACNA1G
GATA2
DKK1
LGR5
LBH
NRCAM
EDN1
WNT6
FBLN2
GREM1
C6
VCAN
TERT
SYNM
SPP1
SOX7
SOX2
SERPINE1
RUNX2
POU3F2
PLAU
NRG1
MYH3
MECOM
LEF1
KLF5
HHEX
GADD45B
FOSL1
COL4A2
COL27A1
BMP2
BHLHE40
TSC22D1
TCF7
SLC1A2
SERPINE2
PTCH2
OAT
CCNA1
